# Supplementary material for: Evaluation of S- and M-Proteins Expressed in Escherichia coli and HEK Cells for Serological Detection of Antibodies in Response to SARS-CoV-2 Infections and mRNA-Based Vaccinations
Source: Pathogens. 2022 Dec 10;11(12):1515. doi: 10.3390/pathogens11121515 (PMC9782079; doi:10.3390/pathogens11121515)
Supplement: Supplementary file 1 [file pathogens-11-01515-s001.zip]

Archive with 1 entries (1 files):
- pathogens-2044908-supplementary.pdf
